# Supplementary material for: The Prevalence of CD146 Expression in Breast Cancer Subtypes and Its Relation to Outcome
Source: Cancers (Basel). 2018 May 5;10(5):134. doi: 10.3390/cancers10050134 (PMC5977107; doi:10.3390/cancers10050134)
Supplement: Supplementary file 1 [file cancers-10-00134-s001.zip]

Archive with 11 entries (11 files):
- Titles and legends to supplementary figures - adjusted after proofs.docx
- Sup. figure 3 - adjusted after proofs.tif
- Sup. figure 4 - adjusted after proofs.tif
- Sup. table 1 - adjusted after proofs - with TC.xlsx
- Sup. table 1 - adjusted after proofs.xlsx
- Sup. table 2 - adjusted after proofs - with TC.xlsx
- Sup. table 2 - adjusted after proofs.xlsx
- Sup. table 3 - adjusted after proofs - with TC.xlsx
- Sup. table 3 - adjusted after proofs.xlsx
- Sup. table 4 - adjusted after proofs - with TC.xlsx
- Sup. table 4 - adjusted after proofs.xlsx
