# Supplementary material for: The Prevalence of CD146 Expression in Breast Cancer Subtypes and Its Relation to Outcome
Source: Cancers (Basel). 2018 May 5;10(5):134. doi: 10.3390/cancers10050134 (PMC5977107; doi:10.3390/cancers10050134)
Supplement: Supplementary file 1 [file cancers-10-00134-s001.zip › Sup. table 1 - adjusted after proofs.xlsx]

## Sheet: Supp table 4
	Supplementary table S1: Relationship between EpCAM and CD146 expression
A		EpCAM-high	EpCAM-low	Total
	CD146-positive	87	26	113
	CD146-negative	508	404	912
	Total	595	430	1025
B		CD146+/EpCAM+	%	CD146+/EpCAM-	%
	Total	87/1025	8.5	26/1025	2.5
	Molecular subtype
	Luminal A	8/446	1.8	1/446	0.2
	Luminal B HER2-	15/341	4.4	4/341	1.2
	Luminal B HER2+	2/74	2.7	0/74	0.0
	HER2+	5/45	11.1	2/45	4.4
	TNBC	57/119	47.9	19/119	16.0
	Histological subtype
	Invasive ductal carcinoma	77/849	9.1	21/849	2.5
	Invasive lobular carcinoma	1/118	0.8	0/118	0.0
	Mucineus	0/18	0.0	0/18	0.0
	Tubular	1/12	8.3	0/12	0.0
	Medullary	7/23	30.4	4/23	17.4
	Papillary	1/5	20.0	1/5	20.0
	A) Relationship between EpCAM and CD146 expression within all tumors. B) Number of tumors with CD146 expression and with or without EpCAM expression, dividedin the molecular and histological subtypes.
