# Supplementary material for: The Prevalence of CD146 Expression in Breast Cancer Subtypes and Its Relation to Outcome
Source: Cancers (Basel). 2018 May 5;10(5):134. doi: 10.3390/cancers10050134 (PMC5977107; doi:10.3390/cancers10050134)
Supplement: Supplementary file 1 [file cancers-10-00134-s001.zip › Sup. table 2 - adjusted after proofs - with TC.xlsx]

## Sheet: Table 2
Suplementary table S2: Number of unfavorable events in the histological and molecular breast cancer subtypes
	Total (n)	Number of events (n, %)	p-value
CD146-positive	59	20 (34)	p = 0.024
CD146-negative	492	103 (21)
Histological subtype			p=0.213
Invasive ductal carcinoma	458	109 (24)
Invasive lobular carcinoma	61	8 (13)
Medullary	10	2 (20)
Mucinous	9	0 (0)
Tubular	8	2 (25)
Papillary	5	2 (40)
Molecular subtype			p<0.001
Luminal A	248	39 (16)
Luminal B HER2-negative	171	40 (23)
Luminal B HER2-positive	42	17 (40)
HER2-positive	28	12 (43)
Triple negative	62	15 (24)
Number of unfavorable events in all tumors and divided by histological and molecular subtypes. P-value determined with chi-square test. Only patients that were M0 at baseline and did not receive neo-adjuvant or adjuvant therapy (N = 551) were included
