# Supplementary material for: The Prevalence of CD146 Expression in Breast Cancer Subtypes and Its Relation to Outcome
Source: Cancers (Basel). 2018 May 5;10(5):134. doi: 10.3390/cancers10050134 (PMC5977107; doi:10.3390/cancers10050134)
Supplement: Supplementary file 1 [file cancers-10-00134-s001.zip › Sup. table 3 - adjusted after proofs - with TC.xlsx]

## Sheet: Supp table 5
Supplementary table S3: CD146 status in relation to the type of response on tamoxifen in the first line
	CD146-negative	CD146-positive	Total
Complete response	7 (2%)	1 (13%)	8
Partial response	52 (17%)	2 (25%)	54
Stable disease > 6 months	141 (46%)	3 (37%)	144
Stable disease <= 6 months	24 (8%)	0 (0%)	24
Progressive disease	85 (27%)	2 (25%)	87
Total	309	8	317
Response on first-line tamoxifen treatment in relation with CD146 status. Stable disease is divided by stable disease shorter than 6 months or longer than 6 months.
