# Supplementary material for: The Prevalence of CD146 Expression in Breast Cancer Subtypes and Its Relation to Outcome
Source: Cancers (Basel). 2018 May 5;10(5):134. doi: 10.3390/cancers10050134 (PMC5977107; doi:10.3390/cancers10050134)
Supplement: Supplementary file 1 [file cancers-10-00134-s001.zip › Sup. table 4 - adjusted after proofs.xlsx]

## Sheet: Supp table 1
	Supplementary table S4: Methods of the TMA immunohistochemistry and breast cancer subtypes.
A	Antigen	Antibody Clone	Company	Used concentration	Heat-induced antigen retrieval	Cut-off for calling tumor positive / high
	ER	1D5	Dako	01:40:00	pH 9	Nuclear staining, > 10% positive nuclei
	PR	Pgr636	Dako	01:50:00	pH 9	Nuclear staining, > 10% positive nuclei
	HER2	Herceptest	Dako	Ready to use from kit		Moderate or strong intact membranous staining in > 10% of the tumor cells or FISH-amplified
	Ki-67	MIB-1	Dako	01:50:00	pH 6	Nuclear staining, > 10% positive nuclei (24)
	EpCAM	VU1D9	Cell Signaling	01:4.7	pH 6	Moderate or strong staining of the whole tumor cell membrane in ≥90% of the tumor cells
	CD146	N1238	Novocastra	01:5.5	pH 6	Whole membrane staining in >1% of the individual tumor cells
B	Subtype
	Luminal A		ER+, HER2-, PR+ and Ki-67 low
	Luminal B HER2-		ER+, HER2- and either PR- or Ki-67 high
	Luminal B HER2+		ER+, HER2+ and any PR or any Ki-67
	HER2-positive		ER-, PR-, HER2+ and any Ki-67
	Triple negative		ER-, PR-, HER2-, any Ki-67
	A) Antibodies used in immunohistochemistry. For the TMA the cores were put in a blank receive blok (80 cores per block) using the Automated Tissue Arrayer ATA-27 (Beecher Instruments Inc, Sun Prairie, WI, USA). Slides from the TMA were cut (4 μm) and stained with the EnVision™ method (Dako, Glostrup, Denmark). After staining, slides were converted to digital images with the Virtual Slide Scanner …
